# Supplementary material for: Soil Moisture Levels Affect the Anatomy and Mechanical Properties of Basil Stems (Ocimum basilicum L.)
Source: Plants (Basel). 2021 Jun 28;10(7):1320. doi: 10.3390/plants10071320 (PMC8309113; doi:10.3390/plants10071320)
Supplement: Supplementary file 1 [file plants-10-01320-s001.zip]

Archive with 1 entries (1 files):
- plants-1258617-supplementary.pdf
